# Supplementary material for: Exhausted but Not Senescent T Lymphocytes Predominate in Lupus Nephritis Patients
Source: Int J Mol Sci. 2022 Nov 11;23(22):13928. doi: 10.3390/ijms232213928 (PMC9694088; doi:10.3390/ijms232213928)
Supplement: Supplementary file 1 [file ijms-23-13928-s001.zip]

Archive with 1 entries (1 files):
- ijms-1996487-supplementary.pdf
